# Supplementary material for: Unveiling the intercompartmental signaling axis: Mitochondrial to ER Stress Response (MERSR) and its impact on proteostasis
Source: PLoS Genet. 2025 May 8;21(5):e1011700. doi: 10.1371/journal.pgen.1011700 (PMC12088515; doi:10.1371/journal.pgen.1011700)
Supplement: S1 Table — Each figure is listed in the separately labeled tab. (XLSX) [file pgen.1011700.s006.xlsx]

## Sheet: Figure 1
Figure 1a	EV	hsp-6		EV	hsp-6		EV	hsp-6		EV	hsp-6
	188541	142284		457788	251807		44731	19055		128350	42477
	203433	101563		389276	187700		28607	20352		81373	39456
	218988	123990		371983	169054		43441	13551		46834	31932
	158306	124848		412192	154534		44299	11547		82875	37329
	98219	120524		207841	130988		56456	11874		48153	49059
	210653	83638		419367	180767		53432	18949		60521	50622
	201870	75512
	158019	121960
	207653	151492
	173503
Figure 1b	EV	hsp-6		EV	hsp-6		EV	hsp-6
	84785	38165		77820	37320		124715	48330
	84735	32815		93250	32900		224995	69330
	96015	26745		91320	33480		168945	90160
	46425	28185		84640	30720		160835	72890
	84155	34435		74870	26860		186305	81400
				90800	33440		198635	48410
Figure 1c
		EV						hsp-6
	EV	47504	54332	57719	46330	60608	59003	66809	66260	86181	63483	57605	58220
	cdc48.1	127507	131389	215801	132438	129433	150477	94115	84028	117207	89083	99914	99367
	cdc-48.2	124600	162513	242449	219788	559468	173060	116819	81463	104919	112965	82396	73427
	cdc-48.1/2	194694	145829	181211	169341	206259	280085	71286	98027	74719	100886	104271	103321
		EV						hsp-6
	EV	10781	10749	10124	17440	10013	14725	12669	10346	8541	15855	9222	11143
	cdc48.1	49332	32551	22078	9607	24427	68527	22375	18275	29739	11624	21380	14663
	cdc-48.2	24877	17649	26044	49512	12905	70352	21501	13183	20655	16117	43481	15460
	cdc-48.1/2	41823	22631	44892	30112	43539	32446	18812	20240	13469	12530	15987	10778
		EV						hsp-6
	EV	11755	9026	16700	18644	17168	17454	11934	8775	7931	9055	8423	5284
	cdc48.1	66570	49910	82523	124535	80614	144049	89510	80225	68164	54254	27487	53261
	cdc-48.2	88054	102426	204447	196364	133063	96339	82339	92443	117144	65986	82561	82579
	cdc-48.1/2	293911	155742	103333	64006	196244	293082	71133	85093	124324	122096	67186	102097

## Sheet: Figure2
Figure 2a
	EV	175516	177916	216616	245416	304416	274516		EV	48972	43712	46880	59480	60420	61763		EV	716678	624639	524454	530462	594484	514492	646202	497975	435893
	hsp-6	41316	57816	26816	25316	30816	48016		hsp-6	17345	16548	12314	11736	8206	15393		hsp-6	325549	201862	164063	144014	165150	138518	173761	165829	302593
	hyl-1	169916	129916	114416	111516	133916	159216		hyl-1	29751	22217	15030	13734	16444	26392		hyl-1	276946	162401	129165	221830	179467	182238	119085	122616	147464
	hyl-2	107316	108916	73616	32016	52216	72416		hyl-2	15963	11644	4729	12091	11985	12668		hyl-2	194670	154729	173442	246222	283457	254956	242685	188937	258256
	lagr-1	89416	67016	91916	115216	75116	109216		lagr-1	17859	12925	14006	13476	12228	7436		lagr-1	411801	385204	471154	362999	333922	249126	309752	294671	230137
Figure 2b
	EV	hsp-6	spt-1	spt-2	spt-3
	702382	471819	1311305	863969	740594
	716120	381190	852516	442625	922289
	975329	407863	860278	686582	751771
	856067	437121	1005346	771806	928609
	744767	672840	1117804	924657	831008
	598857	371455	1004009	672989	872404
	EV	hsp-6	asm-1	asm-2	asm-3		EV	hsp-6	asm-1	asm-2	asm-3		EV	hsp-6	asm-1	asm-2	asm-3
	524048	566836	650549	761447	472362		102480	118680	142304	147558	176351		446782	236924	576875	736131	482251
	666112	458685	566387	597195	503906		137651	78936	125392	187804	146656		539545	356265	556384	569910	539847
	659314	555767	659791	653683	441572		108847	97046	125044	187954	146439		522940	251070	410979	610000	559436
	732733	720320	664030	1380604	610299		129526	123133	121535	174691	137535		401198	378286	543888	563629	470878
	529480	565432	824919	756404	585476		129629	120198	149128	188924	143347		704500	370404	807797	672268	383670
	565804	388842	454312	870177			142141	123485	145191	184146	140008		624149	280411	429425	624092	599534
	533691	591407					148584	92768	141687	216095	149993		616710	417581	465216	592182	535470
							111449	104197	144414	168079	105359		361202	330218	487122	674791	497159
							119916	127004	162455	193928	118891		478712	336029	485218	518846	558293
							125388	82742	144438	205733			631482		512506		557793
Figure 2c
	EV	hsp-6	hsp-6; crls-1	crls-1		EV	hsp-6	hsp-6; crls-1	crls-1		EV	hsp-6	hsp-6; crls-1	crls-1
	99183	86607	79987	162950		105077	85944	96602	92374		90375	81261	85194	83690
	117124	111675	103759	149565		103297	81837	97962	93002		111528	67272	146859	85346
	94488.9	85556.6	92900	118350		92693	87556	119617	90376		135378	82285	89053	80990
	87205.2	64427.7	84564.3	113638		98956	87552	108626	99325		74600	79111	84756	83181
	108824	68192.8	110336	147516		96917	86532	115597	119949		100716	79373	91509	92817
	931434	832069	962757	1.26989e+06		1030590	936637	1137302	1028172		874034	774494	881984	896723

## Sheet: Figure 3
Figure 3a
	EV	EV/hsp-6	xbp-1	xbp-1/hsp-6	ire-1	ire-1/hsp-6		EV	EV/hsp-6	xbp-1	xbp-1/hsp-6	ire-1	ire-1/hsp-6		EV	EV/hsp-6	xbp-1	xbp-1/hsp-6	ire-1	ire-1/hsp-6
	10581	5822	6385	10967	5574	11443		4891	4871	3053	3710	4272	5293		10353	11142	8972	8105	14009	9383
	8310	7036	7212	10857	6694	8216		7264	5650	4748	5815	6184	5519		12895	15386	11907	7685	14173	10727
	14711	6752	8768	12425	13271	8059		7675	7241	3264	3901	6721	8488		13232	12690	15906	12261	15530	12995
	10843	9426	5708	6930	5791	6489		5701	8990	3640	5332	3636	3718		15511	13846	11211	9625	10093	9188
	8725	9386	5648	9824	8334	7269		5911	4319	3669	4638	4252	5428		16580	9947	11618	12464	13700	12402
	9230	9173	6726	7058	5841	8707		4624	5914	3849	5202	7812	6050		15110	15385	14221	16434	14888	9946
	10189	6205	10538	6685	5743	13223		6761	4198	3761	4936	6016	4022		28073	11775	8485	11661	16469	12026
	10480	7493	7420	7380	10955	5682		6103	4372	4295	5510	6857	5186		13379	11124	8548	14615	8738	10807
	11912	6755	8239	6199	9444	9313		7867	6279	5041	6586	6802	5529		12619	10831	13648	9211	13878	8941
	14127	7585	8744	11569	7722	8579		4935	2958	3584	4774		7183		9377	12201	9459	8587	13874	11399
	10309	8983	9024	6863	9641	15108									12279	10478	10098		15076	11741
	8932	6994	9033	6441	7401	16298									13334	8707	9813		11944	14161
			10188												15030				9457
Figure 3c
	EV	hsp-6		EV	hsp-6		EV	hsp-6		EV	hsp-6
	18366	15047		17349	18564		16692	15931		20306	21478
	18293	16727		13255	23022		16632	22901		14505	17714
	17055	19973		22654	19348		13212	18496		12564	20228
	19833	21418		18682	17358		14583	14417		12638	17000
	17731	20214		17655	20856		16873	15635		14298	17323
	19725	19990
Figure 3d
	EV	hsp-6		EV	hsp-6		EV	hsp-6		EV	hsp-6		EV	hsp-6
	21517	12440		30670	15490		25546	21302		24202	18078		10460	3892
	25241	19430		33531	19173		25786	14733		25498	15469		9519	8259
	23059	14235		17431	12138		23051	17951		17234	13414		13554	8642
	24865	18664		28402	12333		18053	20909		25784	21787		11802	8034
	22448	19028		28978	11574		22315	15870		28449	12640		14775	8355
	25949	16870											10364	10279
													9770	8022
													9877	6527
													13675	8915
													11025	7615
Figure 3e		EV			hsp-6
	EV	1	1	1	0.940372	1.98374	1.66691
	gcn-2 RNAi	0.750862	0.964281	0.833812	1.52134	1.63881	1.64107
	pek-1 RNAi	0.9721	0.420629	0.767098	0.452759	0.305858	0.477497
Figure 3f
	EV	hsp-6	ire-1	xbp-1		EV	hsp-6	ire-1	xbp-1		EV	hsp-6	ire-1	xbp-1
	35.789	7.349	10.594	12.428		70.243	11.035	15.91	36.386		21.48	13.636	16.864	18.94
	14.071	10.247	21.628	10.366		28.158	18.82	21.32	28.157		28.749	17.394	20.556	12.087
	11.375	8.161	14.766	7.127		15.412	15.571	21.17	17.915		23.733	14.865	30.604	11.311
	18.488	6.998	9.875	14.013		14.467	11.038	19.041	38.308		39.467	15.288	19.727	13.225
	6.938	9.059	10.009	8.056		34.785	15.384	15.432	22.717		24.966	11.109	26.165	19.676
	9.961	9.087	10.214	11.203		12.315	14.748	15.624	17.236		26.281	16.491	16.168	20.731

## Sheet: Figure 4
Figure 4a	Paralysis
		EV	hsp-6	hyl-1	hyl-2
	Median paralysis	10	11	10	10
	Log-rank test
	EV vs. hsp-6	Chi square	35.72		EV vs. hyl-1	Chi square	8.351		EV vs. hyl-2	Chi square	12.24
		df	1			df	1			df	1
		P value	<0.0001			P value	0.0039			P value	0.0005
		P value summary	****			P value summary	**			P value summary	***
		Are the survival curves sig different?	Yes			Are the survival curves sig different?	Yes			Are the survival curves sig different?	Yes
		EV	hsp-6	hyl-1	hyl-2
	Median paralysis	8	10	9.5	9
	Log-rank test
	EV vs. hsp-6	Chi square	59.98		EV vs. hyl-1	Chi square	29.1		EV vs. hyl-2	Chi square	19.27
		df	1			df	1			df	1
		P value	<0.0001			P value	<0.0001			P value	<0.0001
		P value summary	****			P value summary	****			P value summary	****
		Are the survival curves sig different?	Yes			Are the survival curves sig different?	Yes			Are the survival curves sig different?	Yes
		EV	hsp-6	hyl-1
	Median paralysis	12	14	12
	Log-rank test
	EV vs. hsp-6	Chi square	50.94		EV vs. hyl-1	Chi square	12.93
		df	1			df	1
		P value	<0.0001			P value	0.0003
		P value summary	****			P value summary	***
		Are the survival curves sig different?	Yes			Are the survival curves sig different?	Yes
Figure 4b	Body Bending Assay
	EV	hsp-6	hyl-1	hyl-2		EV	hsp-6	hyl-1	hyl-2		EV	hsp-6	hyl-1	hyl-2
	4	11	19	22		4	11	19	22		17	14	18	13
	10	13	8	31		10	13	8	31		20	21	34	24
	11	21	19	7		11	21	19	7		31	17	12	49
	5	16	21	13		5	16	21	13		11	43	13	28
	8	10	22	20		8	10	22	20		19	40	28	19
	12	11	57	6		12	11	57	6		16	34	29	26
	21	12	14	18		21	12	14	18		12	23	33	11
	14	15	20	28		14	15	20	28		13	54	34	31
	18	24	35	14		18	24	35	14		26	47	35	18
		17	24	40			17	24	40		0	30	29	23
	1	1.31068	2.08835	1.73883	Fold differences	1	1.3921	2.02736	0.68997	Fold differences	1	1.95758	1.60606	1.46667	Fold differences
Figure 4c	Lifespan
		EV	hyl-1			EV	hyl-1
	Median lifespan	14	16		Median lifespan	18	20
	Log-rank test				Log-rank test
	Chi square	13			Chi square	4.735
	df	1			df	1
	P value	0.0003			P value	0.0296
	P value summary	***			P value summary	*
	Are the survival curves sig different?	Yes			Are the survival curves sig different?	Yes
Figure 4d	Filter trap
		EV			hsp-6 RNAi			vcp-1 RNAi + hsp-6 RNAi			vcp-1 RNAI
	20g	1	1	1	0.619048	0.560241	0.767273	0.84127	0.900602	1.00364	0.779365	1.0512	0.781818
	40g	1.52381	1.5994	1.76	1.0873	1.01506	1.37091	1.40476	1.68373	1.82909	1.19841	1.86145	1.4
Figure 4g
	Low-EV	Low-HSP6	High-EV	High-HSP6
	0.29129	0.993272	0.997798	1
	0.301489	0.997288	0.997862	1
	0.924665	0.953635	1	0.989924
	0.965316	0.997485	0.98102	0.999938
	0.944183	0.995659	1	1
	0.998011	0.989611	1	1
	0.921195	0.99388	0.988427	0.976392
	0.998193	0.967996	0.985283	0.997889
	0.983135	0.693021	0.989559	0.999914
	0.154383	0.3224697*	0.993645	0.965573
	0.733429	0.869848	0.999432	0.962447
	0.991365	0.17979833*	1	0.955247
	0.937409	0.933415	0.965102	0.996907
	0.570351	0.793037	0.971802	0.953756

## Sheet: Supplementary Figures
Figure S1a	EV	hsp-6	dve-1/hsp-6	atfs-1/hsp-6	hsf-1/hsp-6		EV	hsp-6	dve-1/hsp-6	atfs-1/hsp-6	hsf-1/hsp-6
	363980	272790	282184	400627	473257		170687	188841	177871	200028	254654
	327133	376552	265844	550835	457557		197812	228140	182525	256099	262636
	402494	351455	269129	484237	422484		247885	206673	143319	301897	269408
	336742	338590	217847	394769	221740		195013	245900	125224	224197	203192
	384660	309198	274801	340629	443980		184435	187522	156643	295781	177964
	408033	356459	276065	448414	587581		357364	20872	214731	293854	150337
	368854	349142	269308	501330	397787		231386	99883	163283	266756	152584
	375869	314263	253621	383392	407278		255631	33202	147498	203755	172991
	717321	297775	299953	354916	355838		259339	166015	165040	142771	166522
	464600	244920	283552	242210	290995		296055	154962	152979	299858	243178
Figure S1b
	EV	cco-1	mrps-5	spg-7		EV	cco-1	mrps-5	spg-7		EV	cco-1	mrps-5	spg-7		EV	cco-1	mrps-5	spg-7
	11530	12121	9243	6440		3992	11967	6698	5004		7451	11967	8821	12146		4548	8663	4575	3094
	6991	10180	7579	13251		5643	11263	3611	4095		13827	11263	13924	12699		3080	7862	2538	4889
	10269	6090	11613	10793		4577	15958	5311	4279		10384	15958	10088	11576		3833	5667	3586	3637
	14047	7612	9743	5705		4487	12740	3814	3999		15090	12740	7981	16444		2818	2668	7547	6236
	13283	11556	13560	9925		5429	15364	3637	5182		17095	15364	10446	12748		4394	4833	5100	6608
	7824	8962	11737	7250		4902	11185	5069	3086		14603	11185	8612	13832		6374	6395	4602	3821
	7718	10577	8439	7742		4862	12301	3983	4042		14934	12301	13213	12481		4198	5101	6791	3127
	7869	6569	5587	10811		4907	14385	5224	4346		13875	14385	10781	12895		9223	5478	2491	7954
	6963	5264	10832	9967		5130	13063	4523	4407		10683	13063	13737	13783		5015	5889	4345	5833
	6627	7683	5520	4068		4411	19366	6273	5160		16393	19366	15771	17188		4549	3902	2964	6418
	14783	11712	8123	5830		3179	13837	6603	4559			13837	8707	7941		8641	3537	2839
	10690	9451	8027	5154		5402	11555	3013	2695			11555	9629	10038		2567	4460
							12955					12955	9374
							10085					10085
Figure S1c	luci N2	luci nfyb-1 (cu13)	cco-1i N2	cco-1i nfyb-1(cu13)	TM N2	TM nfyb-1 (cu13)		luci N2	luci nfyb-1 (cu13)	cco-1i N2	cco-1i nfyb-1(cu13)	TM N2	TM nfyb-1 (cu13)
	4.4	51.3	2.46	20.9	15.6	51.6		0.00329095	0.0420837	0.00243564	0.024023	0.0136483	0.0530864
	7.22	61.3	4.02	41.5	39.5			0.005992	0.056394	0.004452	0.047592	0.033531
	3.52	105	0.74	28.3	22.1	122		0.003417	0.127119	0.000761	0.032086	0.024206	0.140553
Figure S1d, S2d, S2c, S3c		Complied raw data: Graph shows normalized data with EV with TM (Tunicamycin), or TG (Thapsigargin) or (Brefeldin A) treatment.
	SJ4005 EV No Treatment 1			SJ4005 EV No Treatment 2			SJ4005 EV No Treatment 3			SJ4005 EV No Treatment 4			SJ4005 EV No Treatment 5			SJ4005 EV No Treatment 6			SJ4005 EV No Treatment 7
	Worm	Fluorescence		Worm	Fluorescence		Worm	Fluorescence		Worm	Fluorescence		Worm	Fluorescence		Worm	Fluorescence		Worm	Fluorescence
	1	1484.57		1	318.717		1	354.414		1	263.986		1	415.448		1	24.005		1	339.694
	2	2397.68		2	331.976		2	1477.05		2	866.228		2	736.81		2	512.598		2	989.041
	3	2049.55		3	1117.64		3	814.027		3	1148.35		3	738.867		3	278.671		3	1152.76
	4	1449.69		4	1082.51		4	1081.86		4	818.966		4	427.957		4	330.792		4	1087.33
	5	995.87		5	840.094		5	744.63		5	261.03		5	555.435		5	247.579		5	1027.77
	6	1016.58		6	1092.77		6	551.893		6	925.057		6	827.77		6	693.797		6	655.131
	7	818.703		7	1534.19		7	508.127		7	441.859		7	726.111		7	610.26		7	893.623
	8	1141.28		8	1731.89		8	382.702		8	588.235		8	715.039		8	1334.39		8	889.859
	9	839.807		9	931.2		9	279.18		9	973.337		9	419.268		9	640.957		9	818.695
	10	458.611		Average	997.887		Average	688.209		10	406.326		10	690.502		10	726.712		10	1825.1
	Average	1265.23								Average	669.338		Average	625.321		Average	597.306		Average	967.9
	SJ4005 EV TM 1			SJ4005 EV TM 2			SJ4005 EV TM3
	Worm	Fluorescence		Worm	Fluorescence		Worm	Fluorescence
	1	3781.58		1	4783.01		1	12463.8
	2	16978.4		2	11414.8		2	21736.2
	3	17100.2		3	12268.2		3	19559.9
	4	7450.74		4	11588.3		4	10385.5
	5	5918.13		5	19717.2		5	14474.1
	6	9791.42		6	13025.6		6	17242.2
	7	8844.43		7	12108.5		7	14035.7
	8	11346.1		8	16469.5		8	14008.8
	9	10452.7		9	15768.7		9	7727.31
	10	6225.01		10	8906.58		Average	14625.9
	Average	9788.87		Average	12605
	SJ4005 EV TG 1									SJ4005 EV TG 2			SJ4005 EV TG 3			SJ4005 EV TG 4			SJ4005 EV TG 5
	Worm	Fluorescence								Worm	Fluorescence		Worm	Fluorescence		Worm	Fluorescence		Worm	Fluorescence
	1	1341.49								1	1279.24		1	862.596		1	1384.51		1
	2	2728.74								2	1823.37		2	1712.83		2	1393.16		2
	3	2891.07								3	2215.79		3	1526.46		3	3199.58		3
	4									4	2397.79		4	2003.1		4	2473.28		4
	5	3264.6								5	2703.49		5	1939.96		5	1129.1		5	1581.87
	6	2063.43											6	896.179		6	1414.25		6
	7	3379.76											7	892.819		7	948.899		7
	8	2757.02								8	2412.61		8	1232.69		8	1844.25		8
	9	2945.33								9	2432.75		9	952.95		9	2158.02		9	1541.3
	10	1091.83											10	1869.58		10	1629.99		10
	Average	2495.92								Average	2180.72		11	2455.02		11	1150.21		Average	1561.59
													Average	1485.84		Average	1702.3
	SJ4005 EV BA 1
	Worm	Fluorescence								SJ4005 EV BA 2			SJ4005 EV BA 3			SJ4005 EV BA 4			SJ4005 EV BA 5
	1	502.122								Worm	Fluorescence		Worm	Fluorescence		Worm	Fluorescence		Worm	Fluorescence
	2	1472.53								1	15134.6		1	6473.76		1	9442.08		1	10139.1
	3	1569.28								2	18605.6		2	17091		2	16076		2	19658.8
	4	2426.25								3	16406.7		3	18778.8		3	18523.4		3	24679
	5	1392.2								4	14176.9		4	22859.4		4	17700		4	18401.1
	6	992.864								5	13466.3		5	21284.1		5	19257.4		5	16244.6
	7	2202.05								6	8436.32		6	16685.3		6	18214.2		6	18294
	8	2701.31								7	13401.6		7	18594.2		7	19635		7	12528.6
	9	1956.03								8	14157		8	17137.7		8	18043.6		8	13707.2
	10	2729.52								9	19261.2		9	18668.4		9	19287.5		9	12378.2
	11	2113.71								10	15874.9		10	18278.4		10	13379.4		10	11147.8
	12	2187.36								Average	14892.1		Average	17585.1		Average	16955.8		Average	15717.8
	13	1100.34
	Average	1795.81
	SJ4005 hsp6 No Treatment 1			SJ4005 hsp6 No Treatment 2			SJ4005 hsp6 No Treatment 3			SJ4005 hsp6 No Treatment 4			SJ4005 hsp6 No Treatment 5			SJ4005 hsp6 No Treatment 6			SJ4005 hsp6 No Treatment 7
	Worm	Fluorescence		Worm	Fluorescence		Worm	Fluorescence		Worm	Fluorescence		Worm	Fluorescence		Worm	Fluorescence		Worm	Fluorescence
	1	293.584		1	494.813		1	648.511		1	111.413		1	717.999		1	382.801		1	611.192
	2	985.837		2	1366.85		2	1311.46		2	734.972		2	1215.73		2	729.033		2	863.573
	3	1408.99		3	1503.4		3	1245.9		3	541.015		3	1190.77		3	1363.08		3	1205.07
	4	496.253		4	622.748		4	1675.05		4	674.574		4	1136.04		4	844.62		4	1410.33
	5	1128.45		5	1538.67		5	1671.39		5	787.373		5	1006.58		5	392.102		5	1145.45
	6	791.323		6	2337.92		6	1440.89		6	685.137		6	586.986		6	1147.69		6	738.962
	7	823.83		7	1271.7		7	1877.73		7	910.331		7	432.957		7	858.4		7	1303.29
	8	-439.295		8	944.731		8	239.711		8	455.824		8	493.027		8	606.592		8	445.309
	9	257.199		9	960.034		9	842.789		9	926.048		9	644.656		9	738.784		9	431.913
	Average	773.183		10	538.662		10	294.594		10	1050.93		10	895.969		10	265.302		10	528.194
				Average	1157.95		Average	1124.8		Average	687.762		Average	832.071		Average	732.84		Average	868.329
	SJ4005 hsp6 TM 1			SJ4005 hsp6 TM 2			SJ4005 hsp6 TM 3
	Worm	Fluorescence		Worm	Fluorescence		Worm	Fluorescence
	1	1234.87		1	897.257		1	3342.14
	2	2317.57		2	2332.39		2	6253.05
	3	1998.48		3	2418.52		3	7808.42
	4	1442.82		4	1891.92		4	9873.98
	5	2145.62		5	1936.46		5	8131.15
	6	1156.25		6	839.552		6	7459.98
	7	677.238		7	1920.97		7	6296.19
	8	3421.48		8	2342.33		8	4466.01
	9	1660.12		9	2285.06		Average	6703.87
	10	1361.14		10	811.126
	Average	1741.56		Average	1767.56
	SJ4005 hsp6 TM 1			SJ4005 hsp6 TM 2			SJ4005 hsp6 TM 3
	Worm	Fluorescence		Worm	Fluorescence		Worm	Fluorescence
	1	1234.87		1	897.257		1	3478.22
	2	2317.57		2	2332.39		2	9713.04
	3	1998.48		3	2418.52		3	8831.15
	4	1442.82		4	1891.92		4	8248.1
	5	2145.62		5	1936.46		5	6073.12
	6	1156.25		6	839.552		6	5605.45
	7	677.238		7	1920.97		7	5056.38
	8	3421.48		8	2342.33		8	6395.35
	9	1660.12		9	2285.06		Average	6675.1
	10	1361.14		10	811.126
	Average	1741.56		Average	1767.56
	SJ4005 hsp6 TG1									SJ4005 hsp6 TG 2			SJ4005 hsp6 TG 3			SJ4005 hsp6 TG 4			SJ4005 hsp6 TG 5
	Worm	Fluorescence								Worm	Fluorescence		Worm	Fluorescence		Worm	Fluorescence		Worm	Fluorescence
	1	2006.36								1	5976.91		1	8728.49		1	10052.4		1	7219.65
	2	4011.26								2	12456.3		2	11364.4		2	10525.9		2	10273.6
	3	3999.42								3	14746.3		3	12961.8		3	9595.61		3	9704.04
	4	6665.76								4	12904.2		4	8366.1		4	14332.5		4	12200.6
	5	3787.87								5	10876.6		5	7740.83		5	12036.4		5	16212.8
	6	4643.09								6	9737.27		6	6344.25		6	11560.3		6	21845.5
	7	3247.9								7	7974.61		7	8421.86		7	9127.32		7	20449.5
	8	2269.31								8	12514.4		8	8887.57		8	13259.8		8	13256.2
	9	1325.06								9	13097.9		9	11824.5		9	12199.9		9	12167.2
	Average	3550.67								10	12838		10	7914.29		10	10732.1		10	5009.8
										Average	11312.3		Average	9255.41		Average	11342.2		Average	12833.9
	SJ4005 hsp6 BA 1									SJ4005 hsp6 BA 2			SJ4005 hsp6 BA 3			SJ4005 hsp6 BA 4			SJ4005 hsp6 BA 5
	Worm	Fluorescence								Worm	Fluorescence		Worm	Fluorescence		Worm	Fluorescence		Worm	Fluorescence
	1	369.159								1	944.464		1	1364.73		1	878.505		1	1136.63
	2	1659.11								2	1706.62		2	1233.87		2	745.421		2	1940.54
	3	2162.78								3	1407.06		3	1527.86		3	578.406		3	2075.48
	4	1530.23								4	1443.94		4	1774.9		4	1040.7		4	1909.31
	5	2064.03								5	466.56		5	1039.23		5	445.206		5	2150.46
	6	1557.16								6	522.122		6	1042.83		6	571.906		6	2087.51
	7	667.588								7	780.332		7	586.387		7	746.612		7	945.987
	8	1715.36								8	341.689		8	1142.98		8	777.107		8	681.51
	9	676.89								9	599.293		9	1667.24		9	1599.02		9	1006.99
	10	163.248								10	1013.14		10	859.122		10	1686.6		10	305.523
	Average	1256.56								Average	922.523		Average	1223.92		11	1184.7		Average	1423.99
																Average	932.198
	SJ4005;hyl-1 EV No Treatment 1			SJ4005;hyl-1 EV No Treatment 2			SJ4005;hyl-1 EV No Treatment 3			SJ4005;hyl-1 EV No Treatment 4			SJ4005;hyl-1 EV No Treatment 5
	Worm	Fluorescence		Worm	Fluorescence		Worm	Fluorescence		Worm	Fluorescence		Worm	Fluorescence
	1	268.581		1	587.768		1	335.221		1	1043.89		1	543.222
	2	1604.52		2	1278.48		2	1370.9		2	1703.94		2	1553.75
	3	2136.21		3	2320.07		3	1651.23		3	1800.13		3	1782.3
	4	1111.56		4	1096.12		4	1701.74		4	132.705		4	2052.37
	5	1173.45		5	1217.69		5	1762.79		5	943.368		5	20.818
	6	1091.15		6	1327.08		6	886.57		6	436.352		6	499.812
	7	1004.36		7	1087.1		7	1071.43		7	762.981		7	372.898
	8	802.801		8	1147.02		8	2970.47		8	959.011		8	471.078
	9	951.119		9	772.566		9	856.193		9	1484.4		9	732.892
	10	627.033		10	184.176		10	851.047		10	727.966		10	380.112
	Average	1077.08		Average	1101.81		Average	1345.76		Average	999.474		Average	932.048
	SJ4005;hyl-1 EV TM 1			SJ4005;hyl-1 EV TM 2			SJ4005;hyl-1 EV TM 1			SJ4005;hyl-1 EV TM 2			SJ4005;hyl-1 EV TM
	Worm	Fluorescence		Worm	Fluorescence		Worm	Fluorescence		Worm	Fluorescence		Worm	Fluorescence
	1	1995.88		1	1002.79		1	2073.94		1	1361.81		1	7294.36
	2	5184.43		2	1783.28		2	4184.86		2	2710.23		2	9466.79
	3	4537.9		3	2600.93		3	5165.14		3	3103.8		3	7284.1
	4	4303.17		4	2872.71		4	5976.59		4	4574.34		4	11784
	5	3481.31		5	1909.65		5	5213.71		5	5108.46		5	10102
	6	3009.44		6	1957.58		6	8995.52		6	4719.05		6	7841.45
	7	2229.81		7	2132.6		7	4259.17		7	4880.98		7	6131.91
	8	2060.14		8	2251.85		8	6871.03		8	3919.77		8	6827.09
	9	584.555		9	1294.16		9	5215.57		9	3468.57		9	3416.96
	Average	3042.96		10	675.747		10	2420.73		10	1362.3		Average	7794.3
				Average	1848.13		Average	5037.62		Average	3520.93
	SJ4005;hyl-1 hsp6 No Treatment 1			SJ4005;hyl-1 hsp6 No Treatment 2			SJ4005;hyl-1 hsp6 No Treatment 1			SJ4005'hyl-1 hsp6 No Treatment 2			SJ4005;hyl-1 hsp6 No Treatment
	Worm	Fluorescence		Worm	Fluorescence		Worm	Fluorescence		Worm	Fluorescence		Worm	Fluorescence
	1	459.714		1	452.073		1	778.377		1	559.998		1	600.324
	2	1237.5		2	856.757		2	1844.45		2	1164.59		2	1826.66
	3	1192.8		3	834.906		3	1037.61		3	884.68		3	1614.62
	4	599.94		4	1203.18		4	1731.75		4	1401.68		4	1738.8
	5	876.45		5	17.802		5	302.456		5	1840.09		5	1768.51
	6	288.513		6	405.263		6	62.788		6	1079.23		6	1239.33
	7	539.608		7	407.8		7	218.59		7	3731.41		7	421.093
	8	129.702		8	457.417		8	99.014		8	925.162		8	270.274
	9	20.029		9	-34.418		9	-27.291		9	801.829		9	901.93
	10	-47.81		Average	659.629		10	-258.364		10	550.37		10	150.595
	Average	593.805					Average	759.379		Average	1293.9		Average	1053.21
	SJ4005;hyl-1 hsp6 TM 1			SJ4005;hyl-1 hsp6 TM 2			SJ4005;hyl-1 hsp6 TM 1			SJ4005;hyl-1 hsp6 TM 2			SJ4005;hyl-1 hsp6 TM 1
	Worm	Fluorescence		Worm	Fluorescence		Worm	Fluorescence		Worm	Fluorescence		Worm	Fluorescence
	1	687.766		1	1211		1	535.572		1	1393.12		1	2122.62
	2	1640.11		2	1192.6		2	1702.11		2	2372.26		2	2481.97
	3	1804.99		3	1844.24		3	1624.08		3	3536.65		3	2459.62
	4	1806.34		4	1490.71		4	2774.18		4	4463.77		4	2493.01
	5	2033.56		5	1090.22		5	1837.77		5	3182.83		5	2896.94
	6	1484.07		6	856.782		6	1413.98		6	2794.1		6	2231.42
	7	1176.79		7	582.413		7	1859.6		7	2366.29		7	3474.31
	8	1205.4		8	362.5		8	1527.47		8	2418.34		8	4006.58
	9	1595.28		9	481.769		9	1367.71		9	2404.07		9	850.584
	10	1656.45		10	118.817		10	478.765		10	1074.95		Average	2557.45
	11	568.994		Average	923.105		Average	1512.12		Average	2600.64
Figure S2a	SJ4100
	Control 1-1 1-2			Control 2-1 2-2			Control 1			Control 2			Control 1			Control 2
	Worm	Fluorescence		Worm	Fluorescence		Worm	Fluorescence		Worm	Fluorescence		Worm	Fluorescence		Worm	Fluorescence
	1	510.648		1	699.376		1	284.686		1	390.976		1	260.334		1	467.166
	2	934.544		2	1886.47		2	611.019		2	1463.9		2	743.99		2	849.229
	3	1023.41		3	1674.74		3	684.306		3	1510.54		3	917.681		3	858.806
	4	1098.28		4	1666.54		4	875.788		4	1395.64		4	792.706		4	764.776
	5	805.914		5	1522.94		5	517.202		5	736.673		5	596.741		5	565.424
	6	89.194		6	1523.54		6	499.2		6	890.027		6	621.633		6	841.64
	7	780.071		7	1266.63		7	91.011		7	618.529		7	754.08		7	931.991
	8	552.271		8	615.018		8	196.802		8	826.293		8	546.217		8	835.148
	9	287.439		9	503.031		9	148.663		9	671.814		9	457.019		9	954.02
	10	244.473		10	680.212		10	24.638		10	6.103		10	559.09		10	749.79
	11	763.691		11	489.873		11	374.775		11	355.445		11	711.653		11	331.031
	12	1684.18		12	940.272		12	544.383		12	673.233		12	588.351		12	846.673
	13	1711.41		13	1980.61		13	694.875		13	615.425		13	789.848		13	764.411
	14	1487.71		14	2069.77		14	678.482		14	1044.55		14	575.464		14	603.995
	15	1259.6		15	2120.85		15	414.023		15	815.81		15	610.697		15	665.476
	16	953.392		16	1940.8		16	476.609		16	829.072		16	338.031		16	506.048
	17	1020.16		17	1883.06		17	361.084		17	746.247		17	341.48		17	893.03
	18	1000.93		18	1254.05		18	484.7		18	689.992		18	342.71		18	670.419
	19	728.33		19	1394.52		19	377.191		19	579.366		19	541.069		19	502.313
	20	1170.57		20	1328.86		20	264.899		20	245.274		20	446.368		20	486.683
	21	455.179		21	1629.43		Average	430.217		Average	755.246		21	396.336		Average	704.403
	Average	883.877		Average	1384.31								Average	568.167
	TM 1-1 1-2			TM 2-1 2-2			TM 1			TM 2			TM 1			TM 2
	Worm	Fluorescence		Worm	Fluorescence		Worm	Fluorescence		Worm	Fluorescence		Worm	Fluorescence		Worm	Fluorescence
	1	255.323		1	664.798		1	244.38		1	318.132		1	713.651		1	627.749
	2	800.12		2	1507.43		2	228.201		2	813.001		2	938.01		2	1015.03
	3	996.29		3	1647.65		3	349.613		3	927.82		3	866.345		3	1188.27
	4	1263.02		4	1773.13		4	630.459		4	849.141		4	1237.15		4	1371.4
	5	1230.33		5	1555		5	533.357		5	1118.27		5	367.445		5	1156.7
	6	1011.26		6	1673.29		6	464.843		6	945.388		6	511.994		6	295.305
	7	13.602		7	344.179		7	302.477		7	1015.55		7	406.639		7	308.16
	8	191.473		8	356.378		8	531.905		8	1010.51		8	1171.65		8	327.321
	9	598.601		9	569.507		9	935.284		9	1074.37		9	552.166		9	321.73
	10	333.026		10	171.464		10	536.19		10	535.481		10	403.867		10	203.837
	11	709.728		11	740.432		11	439.37		11	590.198		11	785.918		11	206.183
	12	354.52		12	933.456		12	552.889		12	937.796		12	825.652		12	734.332
	13	722.346		13	1024.49		13	584.064		13	776.627		13	810.871		13	522.909
	14	846.661		14	1261.94		14	847.619		14	447.502		14	930.349		14	480.995
	15	1053.04		15	1266.81		15	684.547		15	771.954		15	530.45		15	176.13
	16	1175.16		16	643.67		16	830.153		16	492.536		16	207.92		16	-2.376
	17	1280.92		17	716.128		17	961.002		17	565.782		17	236.846		17	299.22
	18	1125.59		18	1123.81		18	604.415		18	618.242		18	812.548		18	389.522
	19	106.811		19	836.993		19	416.738		19	702.409		19	151.959		19	433.36
	20	87.817		20	501.287		20	1015.53		20	371.036		Average	655.865		20	259.758
	21	214.747		Average	965.592		Average	584.652		Average	744.087					Average	515.777
	22	717.932
	Average	685.833
Figure S3a
	EV			EV/hsp-6			gcn-2			gcn-2/hsp-6			pek-1			pek-1/hsp-6
	11.272	7.799	5.034	7.784	3.634	3.982	11.237	8.372	4.844	10.483	2.187	2.491	9.049	4.982	3.593	7.407	6.99	5.019
	13.087	8.492	5.267	6.613	5.677	3.668	13.37	5.332	6.428	6.769	3.106	2.355	8.315	8.052	6.045	5.803	6.599	5.387
	12.414	4.73	7.065	6.914	3.628	5.345	11.681	7.803	7.402	9.382	3.643	3.691	11.481	5.904	6.48	8.433	4.948	6.266
	9.071	9.162	3.258	7.171	3.434	3.839	12.561	6.628	8.209	9.251	2.408	3.032		6.351	3.409	9.943	6.708	4.611
	14.295	8.162	5.415	7.16	3.69	2.615	13.217	8.109	5.56	7.593	3.465	6.509		5.487	6.479	8.925	5.774	5.539
	8.221	6.102	6.614	7.324	2.072	2.759	9.859	7.858	7.414	6.552	4.776	4.682		7.522	8.37	7.583	5.058	6.597
		4.658			3.287			7.569			2.267			7.93			3.948
		4.746			4.069			6.037			3.85			4.839			4.589
					4.106
Figure S3b
	VB1605 EV		VB1605 cco-1			VB1605 EV		VB1605 cco-1			VB1605 EV		VB1605 cco-1
	Worm	Fluorescence	Worm	Fluorescence		Worm	Fluorescence	Worm	Fluorescence		Worm	Fluorescence	Worm	Fluorescence
	1	98.314	1	225.483		1	160.163	1	151.915		1	156.239	1	-61.167
	2	85.101	2	167.482		2	139.088	2	42.785		2	210.248	2	127.69
	3	97.514	3	261.05		3	89.196	3	28.408		3	38.273	3	191.7
	4	85.692	4	191.336		4	38.961	4	134.902		4	212.799	4	165.206
	5	78.185	5	143.091		5	-10.333	5	175.583		5	219.925	5	-57.777
	6	221.999	6	267.639		6	91.615	6	-37.668		6	199.864	6	-38.474
	7	71.367	7	185.809		7	182.455	7	131.396		7	172.51	7	82.912
	8	31.071	8	-0.538		8	14.326	8	202.532		8	-25.876	8	-6.564
	9	260.405	9	79.666		9	38.087	9	173.332		9	8.938	9	-34.224
	10	38.792	10	104.49		10	105.005	10	1.307		10	72.132	10	-16.657
	Average	106.844	Average	180.672		11	176.316	Average	130.107		Average	143.436	Average	141.877
						Average	103.521
Figure S3d	Lifespan
		EV	ire-1	pek-1	xbp-1	eif-2a	hsp-6		EV	ire-1	pek-1	xbp-1	eif-2a	hsp-6		EV	ire-1	pek-1	xbp-1	eif-2a	hsp-6
	median lifespan	15	13	9	15	13	15		12	14	12	7	12	13		14	12	14	9	12	17
	EV vs. xbp-1	Log-rank (Mantel-Cox) test			EV vs hsp-6	Log-rank (Mantel-Cox) test			EV vs. xbp-1	Log-rank (Mantel-Cox) test						EV vs. xbp-1	Log-rank (Mantel-Cox) test
		Chi square	122			Chi square	4.871			Chi square	50.16						Chi square	42.74
		df	1			df	1			df	1						df	1
		P value	<0.0001			P value	0.0273			P value	<0.0001						P value	<0.0001
		P value summary	****			P value summary	*			P value summary	****						P value summary	****
		Are the survival curves sig different?	Yes			Are the survival curves sig different?	Yes			Are the survival curves sig different?	Yes						Are the survival curves sig different?	Yes
	Body Bending Assay
	EV	ire-1	pek-1	xbp-1	eif-2a			EV	ire-1	pek-1	xbp-1	eif-2a			EV	ire-1	pek-1	xbp-1	eif-2a			EV	ire-1	pek-1	xbp-1
	25	20	3	14	23			32	26	15	11	11			3	20	4	14	23			16	15	10	11
	23	28	19	13	14			1	23	22	19	11			23	11	4	30	29			23	20	6	13
	17	12	18	4	26			16	15	20	9	6			4	5	3	11	5			37	2	14	4
		23	23	22	27			20	23	21	3	22			14	6	12	6	20			22	9	6	9
	17	21	13	20	12			18	10	17	3	19			16	12	12	15	27			27	9	10	15
		12	12		20			7	21	19	19	8			37	8	10	25	11			28	8	5	8
	15	20	17	13	26			18	7	14	24	22			18	18	5	16	14			22	10	11	13
	13	9	11	17	32			24	21	18	26	32			23	12	28	23	19			23	2	14	13
	17		17	29	32			28	24	18	13	13			21	7	22	0	8			2	6	6	3
	17		0	8	36				12		15	20			23	13	13	9	14			27	6	5	18
	1	0.999016	0.733071	0.857393	1.36693	Fold differences		1	0.893252	0.894342	0.632584	0.804908	Fold differences		1	0.566292	0.571348	0.668539	0.859551	Fold differences		1	0.348	0.348	0.428	Fold differences
Figure S4a	Lifespan
		EV	hsp-6	hyl-1	hyl-2
	median lifespan	11	9	10	10
	EV vs. hyl-2	Log-rank (Mantel-Cox) test
		Chi square	4.649
		df	1
		P value	0.0311
		P value summary	*
		Are the survival curves sig different?	Yes
	Body Bending Assay
	EV	hsp-6	hyl-1	hyl-2				EV	hsp-6	hyl-1	hyl-2				EV	hsp-6	hyl-1	hyl-2
	8	10	6	9				33	2	28	35				12	5	31	1
	9	1	1	10				1	13	28	12				1	2	3	11
	14	3	20	2				24	1	9	12				55	1	6	2
	42	7	12	10				22	4	11	12				4	1	6	5
	32	5	4	5				14	49	1	2				0	14	3	6
	7	5	10	12				10	0	24	13				0	1	2	1
	11	2	18	7				24		30	29				0	1	32	2
	2	3	7	3				18		12	3				0	4	5	4
	1	5	12	25				14			53				0	20	4	3
		3	1	27				10							0	0	4	3
	1	0.189782	0.472566	0.61534	Fold differences			1	0.837943	0.482644	0.73951	Fold differences			1	0.389595	0.674715	0.174898	Fold differences
Figure S4b	Lifespan
		EV	hsp-6
	median lifespan	10	11
	Log-rank (Mantel-Cox) test
	Chi square	7.205
	df	1
	P value	0.0073
	P value summary	**
	Are the survival curves sig different?	Yes
Figure S4c	Lifespan	Wild-type (N2)				nyfb-1 (cu13)
		EV	hsp-6			EV	hsp-6
	median lifespan	22	24		median lifespan	17	17
	Log-rank (Mantel-Cox) test				Log-rank (Mantel-Cox) test
	Chi square	15.61			Chi square	3.19
	df	1			df	1
	P value	<0.0001			P value	0.0741
	P value summary	****			P value summary	ns
	Are the survival curves sig different?	Yes			Are the survival curves sig different?	No
WB blots:	Figure S2b							Figure S2d
	SJ4100 (+hek31)		HSP-6	Tubulin	Normalize	Relative Intensity		N2		HSP-6	Tubulin	Normalize	Relative Intensity
		EV	11146.7	25798.8	0.432062	1			EV	20255.2	45564.4	0.444541	1
		hyl-1	18479.4	33240	0.555938	1.28671			EV/hsp-6	3189.64	44969	0.0709298	0.159557
		hyl-2	23882.6	37870.2	0.630643	1.45961			EV/crls-1	18084.5	48906.8	0.369775	0.831812
		lagr-1	24197.7	35858.8	0.674803	1.56182			hsp-6/crls-1	2845.15	49156.3	0.0578797	0.130201
		nyfb-1	8436.66	36887.5	0.228713	0.529353
	Figure S3b							Figure S3b
	GR1445		GFP	Tubulin	Normalize	Relative Intensity		VB1605		GFP	Tubulin	Normalize	Relative Intensity
		EV	34726.6	27653.5	1.25578	1			EV	221438	220134	1.00592	1
		cco-1	33205.9	24761.2	1.34105	1.0679			cco-1	211058	220132	0.958779	0.953133
